# Supplementary material for: The phosphoinositide signature guides the final step of plant cytokinesis
Source: Sci Adv. 2023 Jul 19;9(29):eadf7532. doi: 10.1126/sciadv.adf7532 (PMC10355833; doi:10.1126/sciadv.adf7532)
Supplement: Supplementary file 2 — Tables S1 to S14 [file sciadv.adf7532_tables_s1_to_s14.zip]

Archive with 1 entries (1 files):
- adf7532_Tables_S1_to_S14.xlsx
