# Supplementary material for: The phosphoinositide signature guides the final step of plant cytokinesis
Source: Sci Adv. 2023 Jul 19;9(29):eadf7532. doi: 10.1126/sciadv.adf7532 (PMC10355833; doi:10.1126/sciadv.adf7532)
Supplement: Supplementary file 2 — Tables S1 to S14 [file sciadv.adf7532_tables_s1_to_s14.zip › adf7532_Tables_S1_to_S14.xlsx]

## Sheet: S1-Reagent and resources
Reagent and resources	Source	Identifier
Bacterial strains
DH5α E. coli competent cells	ThermoFisher Scientific	Cat#18265
C58 GV3101 A. tumefaciens competent cells	N/A	N/A
Antibodies
monoclonal anti‐α‐tubulin produce in mouse	Sigma-Aldrich, St Louis USA	B‐5‐1‐2
polyclonal anti‐KNOLLE antibody produced in rabbit	gift from Gerd Jürgens
Alexa Fluor 555 goat anti‐rabbit	Life technologies (Carlsbad, USA)	A-21430
Alexa Fluor 555 goat anti‐mouse	Life technologies (Carlsbad, USA)	A-21422
Alexa Fluor 488 goat anti‐mouse	Life technologies (Carlsbad, USA)	A-11017
GFP-Booster Atto647 antibody, Monoclonal	ThermoFisher	ATTO647N
Chemicals
Propyzamide	Sigma-Aldrich, St Louis USA	PS349
Taxol	Sigma-Aldrich, St Louis USA	T7402-5MG
oryzaline	MERIDIS	01318-1
latrunculin B	Sigma-Aldrich, St Louis USA	L5288
Chlorpropham	Sigma-Aldrich, St Louis USA	45393
Experimental models: organisms/strains
Col-0 accession (At)
sac9-3-/-	(Williams et al., 2005)
SAC9prom:mCIT-SAC9	(Lebecq et al., 2022)	1000
SAC9prom:mCIT-SAC9C459A	(Lebecq et al., 2022)	1354
SAC9prom:TdTOM-SAC9C459A	(Lebecq et al., 2022)	1397
P15Y (UBQ10prom:mCIT-TUBBYc)	(Simon et al., 2014)	578
P24Y (UBQ10prom:mCIT-2xPHPLC)	(Simon et al., 2014)	227
P21Y (UBQ10prom:mCIT-2xPHFAPP1)	(Simon et al., 2014)	1055
P21R (UBQ10prom:2xmCH-2xPHFAPP1)	(Simon et al., 2014)	670
pMAP65-3:MAP65-3-GFP (WS-4)	(Caillaud et al., 2008)	dp2
KNOLLEpro:YFP-KNOLLE (Ler/ Niederzenz‐0)	(El Kasmi et al., 2013)
UBQ10pro:RFP-MBD (Col-0)	(Lipka et al., 2014)
35Spro:TUA6-GFP	NASC	N6551
35Spro:GFP-MBD	NASC	N799990
pMAP65-3:MAP65-3c2-mcit-SAC9g (sac9-3-/-)	this study	1874
pMAP65-3:MAP65-3-2xTU2	this study	1616
LifeAct-YFPv	(Doumane et al., 2021)
mpk4-2-/- x MPK4K4DE1	(Berriri et al., 2012)
mpk4-2-/-	(Lin et al., 2019)
mpk4-2-/- x sac9-3-/-	this study
YFP-POK1	(Lipka et al., 2014)
Recombinant DNA
Empty gateway entry vector pDONR-P4P1R	ThermoFisher	Cat#12537023
Empty gateway entry vector pDONR221	ThermoFisher	Cat#12536017
Empty gateway entry vector pDONR207	ThermoFisher
Empty gateway entry vector pDONR-P2RP3	ThermoFisher	Cat#12537023
Empty gateway destination vector pH7m34GW	(Karimi et al. 2007)
primers
AAATGCACTTGCAGTTATGGG	(Williams et al., 2009)	sac9-3 LP (SALK_058870)
CTTCCTTGTTTATGTCGCTGC	(Williams et al., 2009)	sac9-3 RP (SALK_058870)
ATT TTG CCG ATT TCG GAA C	Salk institute	SALK Border: LBb1.3
GCGTGGACCGCTTGCTGCAACT	(Lin et al., 2019)	mpk4-2 LP
TCCTCCTTGAAATATCTACAGAGTTGGTGT	(Lin et al., 2019)	mpk4-2 LB
TCAAACAGGATTTTCGCCTGCT	(Lin et al., 2019)	LB6316 mpk4-2

## Sheet: S2-Fig.1
Figure 1F
one-way Anova
Model	Pair	mean squarre	df	P-value
PI(4,5)P2 localization index at the phragmoplast MBD-GFP x 2xmCh-2xPHPLC	phragmoplast lagging zone - leading zone	3.683	1	< 2e-16***

## Sheet: S3-Fig.2
Figure 2C
Kruskal-Wallis				Dunn (bonferroni) Post hoc
Model	χ2	df	P-value	Pair	P-adjusted
SAC9 vs PI(4,5)P2 lagging zone/leading zone	39.697	3	0	SAC9 leading zone vs PIP2 leading zone	0.0000*
				SAC9 leading zone vs SAC9 lagging zone	0.0095*
				SAC9 lagging zone vs PIP2 lagging zone	0.0022*
				PIP2 leading zone vs PIP2 lagging zone	0.0000*
Figure 2F
one-way Anova				Thuckey HSD Post hoc tests
Model	mean squarre	df	P-value	Pair	P-adjusted
SAC9C459A vs PI(4,5)P2 lagging zone/leading zone	1.0216	3	< 2e-16	leading phragmoplast: tdTOM-SAC9C459A - mCit-Tubbyc	0.0000***
				lagging phragmoplast: tdTOM-SAC9C459A - mCit-Tubbyc	0.0026049**

## Sheet: S4-Fig.5
Figure 5B
Kruskal-Wallis				Dunn (bonferroni) Post hoc
Model	χ2	df	P-value	Pair	P-adjusted
MAP65-3 domain comparison WT vs sac9-3	238.41	15	0	t+4min	1.0000
				t+8min	1.0000
				t+12min	1.0000
				t+16min	0.0023*
				t+20min	0.0000*
				t+24min	0.0000*
				t+28min	0.0000*
				t+32min	0.0000*

## Sheet: S5-Fig.6
Figure 6B
Generalized Linear Model (Poisson family)
Model	Pair	Estimate	standard error	p.value
number of bifid cell wall defects	Wild type - sac9-3	5.778	1.002	7.99e-09***
	Wild type - sac9-3 x mCit-SAC9	-15.901	1721.057	0.992628

## Sheet: S6-fig.S3
fig.S 3B and D
Kruskal-Wallis				Dunn (bonferroni) Post hoc
Model	χ2	df	P-value	Pair	P-adjusted
PI(4,5)P2 localization index at the phragmoplast tua6-GFP x 2xmCh-2xPHPLC / MBD-RFP x mCit-Tubbyc	49.163	3	1.204e-10	(tua6-GFP x 2xmCh-2xPHPLC ) leading zone - lagging zone	0.0000*
				(MBD-RFP x mCit-Tubbyc) leading zone - lagging zone	0.0000*

## Sheet: S7-fig.S6
fig.S 6B
Kruskal-Wallis				Dunn (bonferroni) Post hoc
Model	χ2	df	P-value	Pair	P-adjusted
Phragmosome accumulation index of PI(4,5)P2	68.0671	5	0	T+1/2 Wild type - sac9-3	0.0000*
				T+1/2 Wild type - sac9-3 x tdTOM-SAC9C459A	0.0049*
				T+1/2 sac9-3 - sac9-3 x tdTOM-SAC9C459A	1.0000
				T+3/4 Wild type - sac9-3	0.0038*
				T+3/4 Wild type - sac9-3 x tdTOM-SAC9C459A	0.0072*
				T+3/4 sac9-3 - sac9-3 x tdTOM-SAC9C459A	1.0000

## Sheet: S8-fig.S9
fig.S 9B
one-way Anova
Model	mean squarre	df	P-value
sac9-3 vs wild type for PI4P enrichment at the cell plate (relative to the plasma membrane intensity)	0.003032	1	0.636

## Sheet: S9-fig.S10
fig.S 10D, E
one-way Anova
Model	mean squarre	df	Pair	P-value
sac9-3 vs wild type for phragmoplast MTs morphology	0.02436	1	length	0.698
	0.0014		width	0.958
fig.S 10F, G
one-way Anova
Model	mean squarre	df	Pair	P-value
sac9-3 vs wild type for phragmoplast Actin morphology	0.05839	1	length	0.324
	0.1370		width	0.45

## Sheet: S10-fig.S11
fig.S 11F
Generalized Linear Model (Poisson family)
Model	Pair	Estimate	standard error	p.value
number of bifid cell wall defects	Wild type - mpk4-2-/- x MPK4K4DE1	1.4759	0.5674	0.0157*

[truncated: 4 more sheets: S11-fig.S12, S12-fig.S14, S13-fig.S17, S14-fig.S18]
