# Supplementary material for: The phosphoinositide signature guides the final step of plant cytokinesis
Source: Sci Adv. 2023 Jul 19;9(29):eadf7532. doi: 10.1126/sciadv.adf7532 (PMC10355833; doi:10.1126/sciadv.adf7532)
Supplement: Supplementary file 3 — Movies S1 to S10 [file sciadv.adf7532_movies_s1_to_s10.zip]

Archive with 10 entries (10 files):
- adf7532_Movie_S1.avi
- adf7532_Movie_S10.avi
- adf7532_Movie_S2.avi
- adf7532_Movie_S3.avi
- adf7532_Movie_S4.avi
- adf7532_Movie_S5.avi
- adf7532_Movie_S6.avi
- adf7532_Movie_S7.avi
- adf7532_Movie_S8.avi
- adf7532_Movie_S9.avi
